# Supplementary material for: A Randomized Controlled Study to Test Front-of-Pack (FOP) Nutrition Labels in the Kingdom of Saudi Arabia
Source: Nutrients. 2023 Jun 27;15(13):2904. doi: 10.3390/nu15132904 (PMC10343722; doi:10.3390/nu15132904)
Supplement: Supplementary file 1 [file nutrients-15-02904-s001.zip]

Archive with 1 entries (1 files):
- nutrients-2432896-supplementary.pdf
